# Supplementary material for: Cerenkov luminescence imaging and flexible autoradiography for specimen margin assessment during breast-conserving cancer surgery
Source: Radiol Adv. 2024 May 24;1(2):umae015. doi: 10.1093/radadv/umae015 (PMC12483239; doi:10.1093/radadv/umae015)
Supplement: umae015_Supplementary_Data [file umae015_Supplementary_Data.zip]

Archive with 2 entries (2 files):
- Supplemental Materials 19052024.docx
- 20220815 CLI-FAR Protocol v1.1signed.pdf
